# Supplementary material for: Return to Work of Healthcare Workers after SARS-CoV-2 Infection: Determinants of Physical and Mental Health
Source: Int J Environ Res Public Health. 2022 Jun 2;19(11):6811. doi: 10.3390/ijerph19116811 (PMC9180816; doi:10.3390/ijerph19116811)
Supplement: Supplementary file 1 [file ijerph-19-06811-s001.zip]

Archive with 1 entries (1 files):
- ijerph-1720116-supplementary.pdf
